# Supplementary material for: Exploring the links between dispositions, romantic relationships, support networks and community inclusion in men and women
Source: PLoS One. 2019 May 7;14(5):e0216210. doi: 10.1371/journal.pone.0216210 (PMC6504087; doi:10.1371/journal.pone.0216210)
Supplement: S1 Table — Data for 'Exploring the links between dispositions, romantic relationships, support networks and community inclusion in men and women'. (XLSX) [file pone.0216210.s001.xlsx]

## Sheet: HumanSocialPathways_DATA
S4 Table. Data for 'Exploring the links between dispositions, romantic relationships, support networks and community inclusion in men and women'
Participant ID	Sex	Age	RMET_mean	EQ_mean	Attachment_anxiety_mean	Attachment_avoidant_mean	Impulsivity_mean	Support_Network_Size	IOS	SOI	RAS
100188	Female	38	20	3.18182	3.83333	2.5	1.8	#NULL!	5	3.44444	4.42857
100086	Female	37	24	3.09091	3	2.83333	1.93333	#NULL!	6	2.88889	4.85714
400819	Female	20	24	3.36364	3.66667	1.66667	1.86667	#NULL!	4	1.77778	5
100195	Female	34	27	3.13636	3.16667	3.16667	1.92857	#NULL!	2	5.33333	3.85714
401108	Female	35	28	3.27273	2.83333	2.5	2.2	#NULL!	4	6.77778	4.42857
401109	Female	31	29	2.86364	2.16667	2	1.66667	#NULL!	6	7.55556	4.42857
401129	Female	20	29	3	3.16667	2.5	1.8	#NULL!	4	1.55556	#NULL!
400852	Female	23	30	3.86364	2.66667	1.5	1.73333	#NULL!	4	1.66667	4.42857
400898	Female	25	31	3	3.16667	2	1.92857	#NULL!	5	2.33333	5
100180	Female	43	29	3.86364	2.16667	1.5	1.73333	19	4	2.22222	4.71429
401112	Female	55	21	2.72727	4.33333	3.5	2.53333	18	2	4.22222	#NULL!
401091	Female	23	25	3.36364	2.83333	1.66667	1.4	16	4	3.77778	5
200494	Female	46	28	3.86364	1	2.5	1.86667	16	2	3.22222	4.42857
400936	Female	30	30	3.22727	3.83333	1.66667	1.53333	15	2	2.33333	4.28571
100121	Female	48	33	3.31818	2.5	1.4	2.46667	15	6	3.33333	4.42857
100183	Female	28	33	2.81818	2.33333	1.83333	2	15	5	4.11111	4.28571
100182	Female	30	29	3.5	3	1.33333	1.93333	14	5	4.66667	3.85714
100130	Female	40	31	3.45455	2.5	2.33333	1.4	14	6	7	3.85714
100187	Female	39	24	2.86364	4.66667	2.8	2.2	13	4	4.33333	4.42857
400889	Female	24	32	3.22727	4.66667	1.66667	2.4	13	3	7.77778	#NULL!
400929	Female	31	26	2.72727	3.33333	2	2.06667	11	4	2.66667	3
400831	Female	32	28	3.18182	3.5	2	1.86667	11	3	2.55556	1.57143
200413	Female	33	29	3.04545	3.33333	2.66667	2.06667	11	3	3.625	3
400906	Female	28	31	3.04545	4.16667	1.83333	2.46667	11	5	5.11111	3.85714
100080	Female	51	32	3.95455	1	1.16667	1.66667	11	5	3.11111	4.57143
400981	Female	43	34	3.36364	3.66667	1	1.26667	11	4	4.55556	2.28571
100231	Female	33	34	3.54545	1.66667	1	2.2	11	5	4.22222	4.14286
400964	Female	35	18	3.14286	3.83333	3.16667	2.06667	10	2	2.55556	4
100163	Female	41	22	3.36364	2.33333	1.33333	2.06667	10	4	5	4.85714
100018	Female	32	26	3.59091	2.66667	1.83333	1.66667	10	4	2.88889	4.71429
400969	Female	32	31	3.09091	3.5	1.33333	1.26667	10	4	4.11111	#NULL!
300550	Female	31	33	3.13636	4	3.33333	2.4	10	4	1.44444	3.28571
401017	Female	25	23	3.45455	3	1	1.53333	9	6	2.77778	3.28571
200276	Female	56	24	2.68182	2.5	3	1.26667	9	4	1.77778	3.85714
400762	Female	19	25	2.40909	4	3.16667	2.6	9	3	5.33333	#NULL!
400844	Female	23	27	3.54545	5.33333	2	1.53333	9	6	3.55556	#NULL!
100162	Female	45	29	3.5	1.83333	4.16667	2.2	9	4	5.44444	#NULL!
400865	Female	23	29	2.63636	3.16667	3.33333	2	9	4	3.11111	4.14286
100155	Female	47	30	3.54545	1.66667	2	1.33333	9	7	3.57143	4.85714
100147	Female	33	30	3	1.66667	2.66667	3.13333	9	2	5.55556	4.57143
400888	Female	27	32	2.09524	4.16667	2.83333	3	9	3	6.55556	#NULL!
100043	Female	22	33	3.40909	2.66667	2.16667	2.26667	9	5	3.66667	5
300607	Female	23	33	2.13636	2	1.5	1.66667	9	4	1.66667	4.14286
400963	Female	25	25	3.31818	4.5	1.5	2.13333	8	3	4.55556	#NULL!
200500	Female	36	25	2.09091	3.83333	1.66667	2.93333	8	4	2	5
401040	Female	42	26	3.27273	5	3.16667	1.66667	8	3	3.44444	3.71429
401128	Female	20	28	3.63636	1.66667	3.5	1.93333	8	6	3.88889	#NULL!
400937	Female	41	30	2.72727	2.5	3.5	1.8	8	3	3.77778	4.14286
100204	Female	35	17	2.59091	2.16667	4.16667	2	7	3	3.88889	4.57143
400757	Female	25	22	2.86364	4.5	3.5	2.33333	7	5	2.33333	3.57143
400968	Female	34	25	2.81818	3.16667	2.83333	1.66667	7	3	4.11111	#NULL!
200402	Female	58	26	3.04545	2.33333	2.83333	1.8	7	6	2.33333	3.28571
400826	Female	27	26	2.59091	3.5	2.83333	2.2	7	4	3.11111	3.42857
400769	Female	20	28	2.59091	4.83333	3.66667	1.93333	7	3	1.55556	4.71429
400874	Female	43	29	3.81818	1.83333	1.33333	1.6	7	5	2.66667	#NULL!
400781	Female	22	29	2.90909	3.66667	2	1.93333	7	4	2.44444	4.28571
100232	Female	28	30	2.95455	4	2.83333	1.53333	7	4	5.22222	4.42857
400785	Female	29	30	3.18182	3.33333	1.5	1.93333	7	7	8.33333	#NULL!
401014	Female	19	30	2.95455	2.16667	3	2.2	7	3	2.55556	#NULL!
400925	Female	25	31	3.27273	2.5	2.16667	1.93333	7	4	7.22222	#NULL!
400768	Female	22	31	2.72727	4.33333	3.66667	1.93333	7	6	5.44444	#NULL!
401133	Female	20	31	3.22727	4.6	1.83333	1.53333	7	4	2.11111	#NULL!
200340	Female	25	23	2.54545	1	3.33333	1.4	6	2	4.11111	4.42857
100024	Female	35	24	3.09091	4	4	2.46667	6	3	3.11111	4.14286
401009	Female	35	26	3.22727	6	3.16667	1.73333	6	3	3.33333	4.28571
401113	Female	28	26	3.09091	3.16667	1.66667	1.64286	6	4	3.55556	#NULL!
401021	Female	38	26	3.86364	3	3.16667	1.66667	6	5	4.44444	4.42857
300575	Female	18	27	2.72727	3	1.66667	2.21429	6	4	2	#NULL!
100190	Female	48	27	2.40909	2.66667	3.83333	1.86667	6	2	2.44444	2.28571
400778	Female	21	28	3.27273	4.16667	5	1.6	6	4	3.44444	#NULL!
400828	Female	24	29	3.9	1.83333	2.5	1.35714	6	5	3.77778	5
401132	Female	20	30	2.45455	4	3.33333	2.8	6	5	1	#NULL!
400916	Female	20	30	2.40909	3.33333	2	2.8	6	6	6.33333	#NULL!
400962	Female	29	31	3.72727	2.83333	2.33333	1.86667	6	4	2.55556	#NULL!
401110	Female	32	35	2.09091	6.33333	3.16667	2.2	6	3	3.22222	#NULL!
200260	Female	43	19	3.09091	2.5	1.5	2.6	5	6	6.22222	3.28571
401031	Female	37	24	2.86364	2.5	3.83333	1.93333	5	5	5.22222	4.14286
401092	Female	31	25	3.36364	4.16667	5.33333	2.4	5	3	1.55556	4.85714
401094	Female	44	25	2.95455	1.83333	3.16667	1.93333	5	4	3.25	#NULL!
100199	Female	40	27	3.27273	4.6	3.66667	1.8	5	3	3.33333	4.71429
200335	Female	55	28	3.72727	1	1.16667	2.13333	5	4	5	1.28571
400804	Female	23	28	3.36364	2.16667	3.83333	2.6	5	2	2.44444	4.28571
300640	Female	32	31	3.45455	3	2.16667	2	5	2	4.77778	5
200424	Female	28	22	3.13636	3.16667	3	1.86667	4	4	3.88889	4.57143
100098	Female	32	25	3.72727	6	4	2.13333	4	1	3.33333	4.71429
401063	Female	45	25	2.36364	5.16667	5.66667	2.2	4	2	3.11111	#NULL!
100032	Female	38	26	2.90909	2	2.5	1.4	4	2	2.11111	#NULL!
100202	Female	24	27	3.04545	2.66667	3.66667	2	4	3	5.11111	2.85714
300574	Female	18	27	2.52381	4.16667	4.33333	2	4	2	3.33333	#NULL!
401058	Female	26	28	2	1.16667	2	2.06667	4	3	5.77778	4.71429
100179	Female	66	29	3.72727	1.16667	1	1.93333	4	3	3.66667	#NULL!
401130	Female	20	30	2.86364	3.16667	1.83333	2.46667	4	3	4	#NULL!
401125	Female	20	32	3.40909	1.66667	2.83333	1.4	4	5	4.11111	#NULL!
100156	Female	35	30	3.18182	1.33333	2	1.53333	3	4	1.77778	4.85714
100063	Female	40	24	3.45455	1.5	3	1.4	2	2	3.33333	2.14286
400815	Female	20	31	3.36364	5.16667	2.5	2.2	2	3	2.33333	4.57143
200309	Female	34	25	3.36364	4.66667	1.83333	2.33333	1	4	6.11111	4.42857
400853	Female	22	21	3.36364	3.66667	3.66667	2.33333	#NULL!	3	3.55556	4.57143
401081	Female	19	22	3.13636	2.16667	2.83333	2.93333	#NULL!	5	6.33333	#NULL!
100106	Female	25	26	3.54545	2.16667	1	1.73333	#NULL!	6	4	5
401048	Female	64	27	3.72727	4.83333	2.33333	1.6	#NULL!	4	1.22222	4
400952	Female	31	27	3.09091	3.83333	3.16667	1.6	#NULL!	4	1.44444	#NULL!
200393	Female	45	28	2.72727	2.33333	2.5	2.13333	#NULL!	7	4.33333	4.57143
100091	Female	41	29	3.77273	2.33333	1.16667	2.73333	#NULL!	6	6.11111	4.57143
400897	Female	28	29	3.86364	3.16667	1	1.8	#NULL!	4	2.33333	4.71429
401061	Female	53	30	3.54545	4	2.5	2.13333	#NULL!	5	3.33333	4.28571
400983	Female	53	30	3.59091	1.83333	4.16667	2.6	#NULL!	4	3.66667	5
400829	Female	20	30	3.66667	1.83333	1.16667	2.4	#NULL!	5	3.66667	#NULL!
300515	Female	38	34	2.54545	#NULL!	#NULL!	2.6	#NULL!	3	5.77778	1.85714
200363	Female	57	34	3.27273	1.66667	1.83333	1.46667	#NULL!	5	3.77778	4
200470	Female	50	25	3.18182	5.5	2.66667	2.13333	19	3	1.88889	2.28571
200480	Female	29	28	3.68182	2.66667	1.33333	2.73333	19	5	2	5
100061	Female	48	29	3.63636	2	2.33333	1.66667	19	4	2.5	4.71429
400905	Female	21	31	3.59091	1.66667	1.66667	1.93333	19	4	5.22222	4.42857
200411	Female	27	31	3.04545	3.16667	2.2	2.33333	19	5	3.55556	#NULL!
100227	Female	32	27	3.27273	2.5	3.5	2.06667	18	4	1.25	4.71429
200306	Female	19	29	3.54545	3.66667	2	2.53333	18	4	4.77778	#NULL!
100095	Female	45	30	3.40909	2.83333	2	2.33333	18	6	1.11111	#NULL!
400923	Female	19	31	3.77273	3.16667	1.66667	2.33333	17	6	5.77778	#NULL!
100070	Female	43	32	3.77273	3.16667	3.16667	1.73333	17	3	3	4.71429
200307	Female	20	32	2.72727	4.33333	3	2.06667	17	3	3.33333	#NULL!
400754	Female	18	34	3.63636	4.16667	1.16667	2.93333	17	6	6	4.71429
100222	Female	50	20	3.27273	3	4.33333	2.46667	16	6	7.66667	2.85714
400784	Female	19	27	3.5	4.16667	1.16667	1.53333	16	4	3.66667	#NULL!
401024	Female	49	28	3.09091	2.66667	2.33333	2.06667	16	4	1.44444	3.85714
200495	Female	21	30	3.72727	3.16667	1.66667	1.33333	16	5	2.44444	4.57143
200473	Female	63	31	3.14286	2.5	4	1.66667	16	#NULL!	4.33333	3.28571
200312	Female	22	31	3.40909	2.66667	2.66667	1.73333	16	5	4.55556	#NULL!
400805	Female	18	34	3.2381	3.83333	2.5	2.13333	16	6	3.88889	#NULL!
100137	Female	68	#NULL!	3.09091	2.66667	2.83333	1.53333	15	7	1.33333	4.14286
400989	Female	22	21	3.18182	4	4.16667	1.86667	15	3	3	#NULL!
300558	Female	51	23	2.90909	2.66667	2.33333	1.8	15	2	2.77778	#NULL!
100096	Female	43	27	3.72727	4.33333	1.83333	1.73333	15	4	2.55556	4
300557	Female	37	27	3.45455	4	2	1.8	15	2	3.55556	4
100100	Female	57	29	3.13636	1.5	3.66667	2.57143	15	4	3.66667	#NULL!
100133	Female	32	30	3.63636	1.83333	1.66667	1.93333	15	5	5	4.83333
400786	Female	20	31	3.09091	4	2.33333	1.6	15	5	3.44444	#NULL!
300525	Female	18	32	2.5	5	1.5	1.8	15	5	3.33333	#NULL!
300554	Female	18	33	3.63636	3.16667	1.66667	1.46667	15	3	2.66667	4.28571
400795	Female	21	35	3.13636	5.33333	3.33333	2.4	15	3	7.44444	#NULL!
100161	Female	24	21	3.04545	3.5	2.83333	1.93333	14	4	4.44444	4.71429
401013	Female	50	25	3.04545	2.33333	2.83333	2	14	5	4	#NULL!
400800	Female	21	25	3	5.5	3.83333	1.93333	14	2	3.66667	4.85714
100007	Female	19	25	2.63636	5.33333	2.66667	2.93333	14	4	2.33333	5
400955	Female	30	26	2.86364	3	4.33333	2	14	2	2.88889	3.85714
400834	Female	32	27	2.72727	3.83333	3.16667	2.13333	14	4	2.55556	4.42857
200419	Female	57	28	3.54545	2.83333	2.83333	1.57143	14	3	2.55556	#NULL!
400930	Female	20	29	3.22727	3.16667	2.66667	2	14	4	4.11111	4.28571
400753	Female	20	29	3	4	1.66667	2.73333	14	3	5.66667	#NULL!
401022	Female	20	29	3.54545	5.5	2.5	3.06667	14	1	5.22222	#NULL!
300610	Female	27	30	3.54545	3	3	1.93333	14	4	2.11111	#NULL!
200436	Female	58	30	3.04545	3.16667	1.16667	2.06667	14	4	2.33333	3.42857
300553	Female	40	32	3.63636	4.83333	2.33333	1.86667	14	4	5.77778	#NULL!
400860	Female	26	32	3.04545	2.66667	1.33333	2.2	14	4	4.55556	4
200346	Female	21	22	3.36364	3.33333	1.83333	2.8	13	5	4.55556	#NULL!
400850	Female	22	25	3.40909	5.33333	1	3.07143	13	7	3.55556	#NULL!
300568	Female	58	26	2.72727	1.83333	5	1.33333	13	2	3.44444	3
200286	Female	71	26	3.31818	1.5	3.83333	2.53333	13	1	4.22222	4.42857
100151	Female	38	27	3.27273	2.5	2.5	1.93333	13	4	3.22222	3.85714
100193	Female	31	27	3.63636	4.66667	3.5	2	13	4	5.22222	3.85714
200356	Female	53	28	3	4	2.66667	1.71429	13	4	1.55556	4.14286
100186	Female	39	29	2.72727	2	2.33333	1.4	13	2	2.77778	4
100081	Female	51	30	2.77273	3.8	2	2.06667	13	3	5.33333	2.42857
401055	Female	54	30	3	2.33333	3.33333	2.46667	13	2	4.55556	3.28571
200478	Female	30	34	3.77273	3.66667	1.33333	2.6	13	3	4.66667	4
100088	Female	41	23	3.18182	1.66667	1.33333	1.46667	12	3	1.55556	3.28571
400854	Female	23	25	3.45	2.66667	3	2.33333	12	4	2.77778	4.71429
400974	Female	59	29	3.86364	4.66667	2.83333	2.8	12	1	4.75	#NULL!
100175	Female	42	30	3.45455	5.16667	2.16667	2.53333	12	4	6.44444	4.42857
400910	Female	20	30	3.86364	2.16667	3.16667	1.26667	12	6	3.44444	#NULL!
100153	Female	44	31	3.36364	2	1.66667	1.6	12	6	3.11111	4.85714
200370	Female	53	32	3.40909	3.66667	2.2	2.2	12	3	2.77778	3.85714
100233	Female	26	32	2.68182	4.33333	1	2.53333	12	5	5.88889	#NULL!
400872	Female	34	18	3.5	1.33333	1.66667	1.33333	11	4	4.33333	#NULL!
200311	Female	70	23	3.54545	2.83333	2.83333	1.4	11	2	2	4.42857
401035	Female	53	24	3.28571	1.66667	2.33333	1.53333	11	5	1.55556	5
400919	Female	20	25	3.90476	2.2	2	2.93333	11	4	7.77778	5
400792	Female	24	26	2.45455	3.16667	1.83333	2.66667	11	4	2.22222	#NULL!
200275	Female	65	27	2.36364	5.66667	3.83333	2.53333	11	3	2.55556	4.28571
100142	Female	42	28	3.5	1.83333	1.33333	2.46667	11	7	3.88889	3.71429
100006	Female	19	28	3.09091	2.83333	2.33333	1.2	11	4	1.88889	#NULL!
300538	Female	41	29	4	1	1.83333	2	11	5	1.11111	4.42857
100215	Female	49	29	3.68182	2.16667	1.83333	1.93333	11	5	3.33333	3.71429
100238	Female	23	30	3.36364	1.66667	2	1.73333	11	3	5.11111	#NULL!
100218	Female	53	31	3.27273	4.16667	2.16667	1.86667	11	1	2.88889	3.85714
100052	Female	18	18	2.90909	2.6	4.16667	2.53333	10	2	3.88889	#NULL!
200368	Female	56	21	3.09091	3.5	3.83333	2.33333	10	5	2.22222	#NULL!
200418	Female	36	24	3.18182	3.6	2.33333	1.33333	10	2	2.44444	5
100152	Female	73	25	3.36364	2.83333	1.83333	2.30769	10	4	1.11111	5
400855	Female	18	26	3.09091	2.33333	2	2.06667	10	6	4	#NULL!
200372	Female	55	28	3.5	2.33333	1.83333	1.73333	10	4	3.88889	2.85714
400836	Female	43	28	3.45455	1	3.5	1.6	10	2	3.22222	#NULL!
100053	Female	38	28	2.68182	4	2.16667	2.2	10	3	5.77778	3
100108	Female	45	28	3.5	5	3.83333	2.13333	10	3	3.44444	4.85714
401080	Female	52	28	2.95455	3.5	3.83333	2	10	5	2.33333	#NULL!
100071	Female	64	29	3.86364	3.66667	3.5	1.8	10	7	2.11111	4.85714
100020	Female	43	29	3.40909	2.33333	1.33333	2.13333	10	4	2.11111	4.42857
100116	Female	45	29	3.59091	1.83333	3.66667	1.66667	10	6	2.55556	4.71429
400931	Female	21	29	3.5	2.66667	1	2.2	10	4	6.11111	4.85714
400862	Female	20	29	2.90909	5.83333	3.83333	2.13333	10	5	3.66667	4
401088	Female	63	29	3.09091	4.5	4.83333	1.8	10	5	4	2.71429
100171	Female	38	30	3.45455	3.16667	1.16667	2.46667	10	5	6.55556	#NULL!
400911	Female	21	30	3.5	4.33333	1	3	10	4	2.33333	4.14286
200353	Female	62	30	3.52381	1.66667	1.33333	1.8	10	4	1.88889	4.57143
100008	Female	44	31	2.95455	4.16667	5	2.06667	10	2	4	3.71429
400859	Female	19	31	3.13636	4.33333	1.33333	2.6	10	5	4.77778	#NULL!
300624	Female	23	31	2.09091	5	3.5	2.13333	10	2	3.88889	3.14286
400950	Female	27	31	3.68182	4.33333	3.33333	1.33333	10	6	1.66667	5
200252	Female	63	31	2.81818	5.83333	3	2.2	10	4	4	#NULL!
400839	Female	21	33	3.27273	2.83333	1.33333	1.66667	10	5	5.77778	#NULL!
200277	Female	58	34	3.72727	3.5	2.66667	1.4	10	3	2.77778	#NULL!
100062	Female	39	34	2.90909	1.66667	3.33333	1.93333	10	4	6	3.28571
100177	Female	40	34	3.63636	1.33333	1.5	1.93333	10	3	2.66667	5
200348	Female	62	21	2.59091	3.66667	2.5	1.6	9	6	1.66667	4.42857
100087	Female	69	24	3.18182	3.33333	3.5	1.93333	9	1	2	2.71429
401008	Female	72	24	2.90909	3.5	2.33333	1.66667	9	3	1.88889	4.42857
300552	Female	43	24	1.31818	1.16667	4	2.06667	9	1	2.55556	5
200400	Female	72	25	3.40909	2.83333	2	2.2	9	5	3.88889	4.28571
200284	Female	74	25	3.04545	5	2.16667	2	9	2	2.55556	2.28571
100092	Female	40	27	3.27273	2.5	1.33333	1.66667	9	4	3.22222	4
200266	Female	58	27	3.45455	2.33333	4	1.53333	9	4	3.11111	3.71429
300596	Female	19	27	2.77273	4.83333	1.5	1.13333	9	2	5.33333	#NULL!
100065	Female	25	28	3.81818	3.66667	1.5	2.33333	9	6	7.55556	#NULL!
200263	Female	27	28	2.5	2.5	3.66667	1.6	9	1	3.88889	5
100208	Female	20	28	3.57143	3.5	1.66667	2.93333	9	7	4.55556	#NULL!
300595	Female	19	28	3.36364	4.66667	1.66667	2.13333	9	3	3.55556	2.85714
100165	Female	40	29	3.54545	1.66667	1.33333	1.6	9	4	3.66667	5
400921	Female	20	29	3.04545	2	2	2.86667	9	2	5.44444	4.85714
300634	Female	34	29	3	5	4.66667	2.2	9	2	3.11111	4.14286
200497	Female	#NULL!	30	3.86364	2.66667	2.5	1	9	5	2.33333	3.85714
200386	Female	50	30	2.95455	1.33333	1.5	1.2	9	3	1.33333	4.85714
200300	Female	25	30	3.27273	3.16667	3.66667	1.8	9	1	2.11111	5
100235	Female	18	30	3.18182	3.66667	1	1.8	9	5	4	#NULL!
100170	Female	47	30	3.22727	3.16667	3.5	2.4	9	4	1.11111	3.42857
100237	Female	19	31	3.40909	3.66667	2.83333	1.86667	9	5	5.33333	#NULL!
400842	Female	18	31	3.40909	3.83333	3.5	2.33333	9	5	4.77778	#NULL!
100023	Female	43	31	3.18182	3.5	2.5	1.8	9	4	4.55556	1.42857
400751	Female	20	31	3.81818	3.66667	1.83333	1.8	9	4	3.88889	4
100129	Female	35	32	2.63636	2.33333	2.33333	1.93333	9	5	2.66667	4.42857
100073	Female	19	32	3.18182	3.83333	1.66667	1.8	9	3	1.55556	4.42857
200485	Female	54	18	3.95455	1.83333	1.66667	1.53333	8	3	3	2.71429
100049	Female	48	19	3.13636	2.66667	1.8	2.6	8	5	4.88889	4.42857
300611	Female	60	24	3	1.83333	3.66667	2.26667	8	7	2.22222	3.85714
300522	Female	27	24	3.36364	1.66667	1.2	2.06667	8	3	5.33333	#NULL!
100111	Female	51	24	3.54545	1.83333	1.33333	2	8	4	4.11111	3.85714
100042	Female	32	24	3.54545	4.33333	1.5	2.2	8	4	3.22222	5
400951	Female	30	27	2.77273	4	3.16667	1.66667	8	3	1.88889	4.85714
200389	Female	50	27	2.63636	2.33333	3.5	1.93333	8	2	2.55556	4
100211	Female	42	28	3.90909	2.66667	1.83333	1.53333	8	4	5	5
400938	Female	50	28	3.77273	3	2.16667	1.8	8	4	3.44444	4.14286
400896	Female	25	28	2.81818	3.83333	1.33333	1.46667	8	4	2.22222	#NULL!
400764	Female	25	28	3.90909	2	1.5	1.26667	8	2	2	4.85714
200437	Female	23	28	3.13636	2.33333	3.5	1.73333	8	3	2	5
401085	Female	21	28	2.59091	4.83333	3.5	2.2	8	3	2	3.71429
200430	Female	55	29	2.77273	4.16667	4.33333	2.33333	8	4	2.77778	2.42857
400846	Female	22	29	3.27273	2.66667	3.16667	1.86667	8	4	4.77778	4.14286
300503	Female	53	30	3.04545	1.33333	3.33333	1.86667	8	6	4.11111	4.14286
401016	Female	19	30	3.59091	4.5	2.16667	1.73333	8	4	1.55556	5
300560	Female	73	30	3.22727	4.5	3.66667	1.26667	8	4	2.77778	#NULL!
100054	Female	65	31	3.45455	1.5	4.66667	1.92308	8	4	1.33333	4.57143
100090	Female	42	31	2.95455	2.5	4	2	8	4	3.11111	1.85714
400870	Female	24	32	3.22727	1.66667	2	1.93333	8	4	4.66667	2.85714
100200	Female	40	32	3	2.66667	2.33333	1.8	8	5	1.66667	4.85714
100105	Female	42	33	3.27273	2.83333	3.66667	1.86667	8	3	6.22222	#NULL!
400933	Female	24	33	3.81818	4.16667	1.33333	1.86667	8	6	2.33333	#NULL!
100014	Female	38	19	2.81818	3.83333	3.5	1.73333	7	3	3.55556	4
200331	Female	25	21	3.77273	4.83333	2.66667	2.06667	7	4	4.66667	#NULL!
100077	Female	43	22	3.18182	3.16667	2.66667	2.13333	7	4	4.55556	4.85714
401050	Female	26	22	3	3.33333	2.5	2.06667	7	4	4.66667	#NULL!
100136	Female	40	22	2.68182	3.33333	3.33333	1.86667	7	4	5.22222	3
100055	Female	52	23	3.45455	1.16667	2.33333	1.46667	7	4	2.625	#NULL!
100066	Female	57	24	3	2.83333	3	1.66667	7	3	5.22222	3.28571
200428	Female	53	25	3.86364	1	3.33333	2.33333	7	7	2.22222	2.42857
400977	Female	34	25	2.81818	4.83333	3.16667	1.33333	7	5	3.88889	5
400990	Female	22	25	2.68182	3	3.5	1.66667	7	2	1.77778	4.42857
300608	Female	21	25	3.45455	2	3.16667	1.66667	7	4	5.11111	4.42857
100225	Female	40	26	2.09091	2.33333	2.5	2.13333	7	2	4.22222	3.57143
200270	Female	68	27	3.04762	3.66667	2	2.26667	7	5	2.11111	#NULL!
100013	Female	37	27	3.27273	4	2.33333	2	7	4	5.33333	2.57143
300521	Female	28	27	3.13636	3.33333	3.66667	2.2	7	3	4	3.14286
100228	Female	49	27	3.90909	2.33333	3.33333	1.4	7	4	2.22222	3.5
200406	Female	39	27	3.27273	3.83333	3.66667	2	7	3	3.88889	2.85714
200409	Female	59	28	3.68182	2.16667	3.33333	1.93333	7	6	2.66667	5
400776	Female	25	28	3.22727	6.16667	1.83333	2.93333	7	5	2.22222	4
300566	Female	35	28	2.81818	3.83333	3.66667	2.8	7	3	4.88889	4.14286
100067	Female	49	28	3.31818	1	2	1.8	7	5	2.625	4.28571
100132	Female	32	28	3.45455	1.16667	1.83333	1.73333	7	2	3.55556	4.42857
400830	Female	25	28	2.59091	3.33333	2.33333	2	7	3	4.44444	#NULL!
400944	Female	55	29	2.72727	3.5	4.33333	1.66667	7	4	1.22222	5
100002	Female	53	29	3.31818	1.5	2.33333	1.93333	7	4	3.33333	4.14286
100212	Female	42	29	3.45455	2.5	3.33333	1.8	7	4	1.22222	4.85714
400838	Female	22	29	2.72727	5	4.66667	1.8	7	4	2.88889	4
200279	Female	67	30	3.54545	3.5	2.33333	2.2	7	4	2.88889	5
100120	Female	47	30	3.27273	2.83333	4	2	7	2	5.33333	2
100104	Female	63	30	2.86364	2.66667	3.16667	2.2	7	3	3.22222	#NULL!
200297	Female	35	31	3.54545	2	1.5	1.8	7	2	2.11111	4.28571
401020	Female	55	32	3.59091	3.5	3.16667	1.33333	7	3	1.55556	4.71429
100122	Female	44	33	2.95455	2.66667	2.33333	1.4	7	2	3	4.71429
400928	Female	20	33	3.81818	2	2.33333	1.33333	7	6	5.88889	#NULL!
400765	Female	23	34	3.5	3.33333	2.83333	1.6	7	3	2.88889	#NULL!
400971	Female	18	34	3.81818	4.83333	3	1.26667	7	4	4.88889	#NULL!
100079	Female	42	34	3	3.33333	4	1.53333	7	4	3.77778	4.57143
100207	Female	26	16	2.40909	5.33333	3.33333	2.66667	6	7	3	4.14286
200420	Female	18	16	1.86364	2.5	5.16667	2	6	2	3.11111	#NULL!
300532	Female	58	22	2.36364	3.5	4	1.66667	6	3	2	#NULL!
200258	Female	64	23	3.04545	3.5	6	1.6	6	4	2.44444	3.85714
400908	Female	26	25	3.22727	2.66667	3.33333	2	6	4	2.88889	#NULL!
300619	Female	19	25	2.81818	4.83333	2	2.53333	6	6	4.88889	#NULL!
200384	Female	52	25	3.40909	1.66667	4.16667	2.33333	6	3	2.22222	4.28571
200308	Female	33	26	2.86364	3.5	4.66667	1.46667	6	2	4.375	#NULL!
401053	Female	18	26	2.09091	3.83333	5.33333	3	6	2	4.11111	#NULL!
300606	Female	72	27	3.28571	2.33333	3.16667	1.46667	6	5	1.55556	3.14286
401032	Female	40	28	2.90909	4.33333	3.5	2.26667	6	4	2.11111	4.57143
100034	Female	42	28	2.81818	1.33333	3.83333	1.53333	6	2	1.66667	5
400882	Female	22	28	2.68182	3.16667	4.5	1.46667	6	2	2.55556	#NULL!
400991	Female	30	28	3.13636	2.83333	2.5	1.93333	6	2	4.11111	4
400934	Female	27	28	3.40909	2.33333	2.5	1.66667	6	6	1.44444	5
100148	Female	34	29	3.81818	2.83333	2.66667	1.93333	6	2	5.11111	2.28571
400810	Female	21	29	3.81818	2.5	1.33333	2.66667	6	4	3.77778	4.85714
401059	Female	69	30	3.81818	4.33333	2.83333	1.66667	6	3	3.88889	#NULL!
200365	Female	60	30	3.22727	3.33333	2.16667	2.06667	6	4	2.22222	3.57143
100221	Female	54	30	4	2.33333	2.83333	1.5	6	4	1.44444	#NULL!
401079	Female	53	30	3.18182	5.66667	3.66667	1.13333	6	2	1	#NULL!
100076	Female	51	30	3.36364	2.5	2.8	1.66667	6	6	3.44444	4.57143
401047	Female	66	30	3.5	1.66667	3.33333	1.6	6	6	1.22222	4.71429
400982	Female	60	30	3.40909	2.33333	2.33333	2.8	6	6	2.22222	2.83333
200465	Female	52	31	3.13636	3	4.66667	2.26667	6	4	3.55556	1.57143
100068	Female	49	31	3.18182	1.66667	3	2.53333	6	4	3.33333	4.71429
401082	Female	20	31	2.31818	2.33333	3.83333	2.73333	6	3	3.33333	#NULL!
300505	Female	61	31	2.22727	3.66667	4.5	1.8	6	2	2.33333	3.71429
401028	Female	20	32	1.95455	3.66667	4.33333	1.4	6	1	1	5
100234	Female	38	32	2.40909	2.33333	4.66667	1.8	6	1	1.28571	#NULL!
400814	Female	24	33	2.81818	1.83333	5.66667	1.26667	6	3	5.77778	#NULL!
100158	Female	#NULL!	19	2.95455	5.16667	3.33333	2.2	5	5	1.6	3.57143
400885	Female	57	20	2.59091	2.66667	2.5	1.73333	5	4	2.44444	#NULL!
100069	Female	45	23	3.63636	3.5	3.5	1.53333	5	2	6.11111	3
200296	Female	#NULL!	24	3.31818	3	3	2.06667	5	2	2.44444	3.42857
300636	Female	21	24	3.27273	2.5	1.66667	2	5	5	4.11111	#NULL!
200405	Female	70	25	2.52381	3.83333	5.66667	1.66667	5	5	1.11111	5
100169	Female	45	25	3.59091	2	1	1.66667	5	4	1.33333	4.28571
200362	Female	66	25	3.13636	2.83333	1	2.33333	5	2	4	3
100016	Female	50	26	3.72727	3	2.16667	2	5	2	1.22222	4.85714
200271	Female	73	27	2.36364	3	5.16667	2.21429	5	4	2.66667	#NULL!
400878	Female	53	27	2.59091	1.33333	4.16667	1.2	5	3	1.88889	#NULL!
401075	Female	50	27	2.63636	2	5	2.26667	5	4	3.77778	3.28571
400922	Female	19	28	3.04545	4.83333	1.66667	2.33333	5	6	5.11111	#NULL!
401097	Female	22	28	3.36364	2.66667	2.33333	1.8	5	6	2.33333	2.85714
100057	Female	51	28	2.68182	2.83333	6.16667	3.06667	5	2	3.33333	3.14286
300571	Female	26	28	3.09091	2.16667	4	1.46667	5	2	6.55556	1
200272	Female	64	28	3	2.83333	4.5	1.6	5	4	3.33333	#NULL!
200426	Female	71	29	3.77273	1.83333	4.33333	1.66667	5	6	2.77778	4
100082	Female	41	29	3.31818	1.33333	1.66667	2.4	5	5	3.44444	4.85714
200287	Female	73	29	3.22727	2.33333	3.83333	2.2	5	3	5.11111	#NULL!
300626	Female	27	29	2.13636	3.33333	1.33333	2	5	3	6.44444	4.28571
200421	Female	52	30	2.81818	4.66667	3.83333	2.78571	5	1	3.44444	4.14286
200366	Female	18	30	2.22727	3.66667	4.16667	1.93333	5	2	1.77778	2.71429
100127	Female	67	30	2.72727	1.16667	1.5	1.66667	5	4	2	#NULL!
300643	Female	61	30	3.5	3.16667	3.83333	1.93333	5	4	1.88889	#NULL!
400957	Female	67	31	2.77273	1.66667	1.83333	2.14286	5	2	2.88889	5
100056	Female	49	31	2.77273	1	6.16667	2.13333	5	4	4.77778	3.28571
100015	Female	50	32	2.81818	4.83333	4.33333	1.73333	5	3	4.75	1.85714
400779	Female	18	32	3.04545	5	2.5	1.66667	5	6	3.77778	#NULL!
300547	Female	26	32	3.27273	1.5	2	2.13333	5	4	2.88889	#NULL!
200323	Female	22	19	3	2.5	2	3.2	4	4	1.66667	#NULL!
300565	Female	69	21	2.90909	#NULL!	#NULL!	1.53333	4	4	1.11111	4.28571
200433	Female	40	21	3.04545	4	2.83333	2.33333	4	4	2.55556	4.66667
200350	Female	48	23	2.68182	3.16667	3.16667	1.73333	4	4	1.55556	3.71429
401056	Female	39	23	2.81818	1.83333	3.16667	2.2	4	1	1.88889	5
100139	Female	62	23	2.68182	3	3.66667	1.57143	4	3	2.66667	4.28571
400894	Female	33	24	1.86364	5.83333	3.33333	2	4	2	2.77778	#NULL!
200443	Female	52	24	2.57143	5.83333	4.16667	1.78571	4	1	2.33333	3
400986	Female	58	24	3.90909	1.16667	3.16667	2.46667	4	5	1.22222	#NULL!
100039	Female	36	25	3.31818	1.33333	3.66667	1.33333	4	5	2	5
400984	Female	51	26	3.59091	3.83333	1	2.6	4	2	3.88889	1.71429
100021	Female	42	26	2.72727	3.83333	2.5	2.26667	4	3	4	#NULL!
200313	Female	69	27	3.45455	1.16667	2.33333	2.46667	4	6	2.11111	3
200293	Female	67	28	3.18182	2.16667	1.5	1.06667	4	4	1.77778	4.42857
200477	Female	60	28	3.40909	2	2.83333	1.26667	4	3	2	#NULL!
200256	Female	#NULL!	29	2.72727	3.66667	3.83333	1.86667	4	3	2.33333	4.28571
100084	Female	40	30	3.27273	4	1.5	1.46667	4	4	1.22222	4.71429
400772	Female	20	30	3.13636	2.33333	4.5	1.86667	4	4	3.33333	#NULL!
100217	Female	24	30	3.59091	3.33333	3.66667	1.53333	4	2	4.77778	#NULL!
200457	Female	28	31	3.36364	4.16667	5.16667	1.46667	4	1	2.66667	5
300601	Female	64	32	3.72727	4.5	4.5	1.6	4	3	1.55556	3
300510	Female	21	19	2.54545	4.83333	3	2.26667	3	4	5	4.71429
300590	Female	64	21	3.15789	1.66667	3.33333	1.8	3	1	1.5	4.85714
300570	Female	28	23	2.81818	1.16667	5.16667	2.46667	3	1	4.22222	3.57143
200459	Female	24	25	1.95455	1.66667	2.16667	1.86667	3	3	3.22222	4.71429
300567	Female	24	26	2.68182	2	4	1.6	3	3	3.44444	5
400864	Female	20	26	3.45455	2.5	2.33333	2	3	4	7.66667	4.28571
400940	Female	30	27	3.31818	4	1.16667	1.93333	3	2	2.77778	4.14286
200417	Female	35	28	3.27273	3.5	4.33333	1.46667	3	2	3.44444	3.85714
200322	Female	59	28	3.27273	2.66667	2	1.66667	3	4	2.11111	4.57143
200305	Female	53	29	3.45455	3.33333	4.5	1.8	3	4	3	2.28571
200440	Female	69	29	3.45455	4.33333	3.33333	2.6	3	1	2.55556	#NULL!
200344	Female	69	29	2.59091	2.33333	5.33333	2.2	3	1	1	4.28571
300605	Female	21	29	2	2.83333	6.33333	1.66667	3	2	1.44444	#NULL!
100022	Female	68	30	3.54545	1.66667	3.33333	1.53333	3	4	1.11111	5
100197	Female	37	30	2.95455	3.16667	2.16667	1.73333	3	1	2.88889	#NULL!
400973	Female	58	30	3.18182	3.66667	4.16667	1.2	3	2	1.11111	5
100031	Female	45	31	3.59091	2	4.33333	1.73333	3	5	1.44444	2.71429
200355	Female	36	31	3.59091	1.66667	1.33333	2.2	3	5	5.77778	#NULL!
400857	Female	29	31	3.54545	3.16667	3.33333	2	3	3	1.22222	4.85714
401069	Female	23	32	3.72727	2.66667	2	1.93333	3	2	4.22222	4.14286
400818	Female	21	33	2.81818	2.33333	3	2.13333	3	3	4.44444	#NULL!
300562	Female	#NULL!	24	2.68182	5.16667	4.66667	1.8	2	1	2	#NULL!
200431	Female	47	25	2.59091	1.16667	2.83333	1.73333	2	3	2.33333	4.42857
200290	Female	56	28	2.81818	3.5	3.83333	2.73333	2	1	#NULL!	#NULL!
100040	Female	40	29	3	4.16667	3.33333	1.73333	2	5	2.66667	3.71429
200295	Female	67	17	2.40909	3.5	5.16667	1.73333	1	3	3.71429	5
300520	Female	62	20	2.81818	1.83333	2.66667	1.93333	1	4	2.77778	3.42857
100166	Female	47	25	3.68182	2.33333	2	2.8	1	4	4.66667	4.42857
400811	Female	21	26	3.36364	4.33333	2	2.57143	1	7	5.44444	#NULL!
200434	Female	59	27	3.81818	3.16667	1	2.33333	1	5	2.375	3
400954	Female	59	27	2.95455	3.66667	3.66667	1.66667	1	3	1.88889	#NULL!
200435	Female	#NULL!	29	2.95455	1.5	5.83333	2.2	1	2	1	#NULL!
400924	Female	19	33	2.90909	1.83333	1	2.66667	1	7	5.33333	#NULL!
400914	Female	21	33	3.72727	4.5	1	1.73333	11	6	6.55556	#NULL!
401064	Female	21	23	3.81818	1.33333	1.16667	3.4	9	2	3.66667	#NULL!
200381	Female	63	28	3.09091	1.16667	2.16667	2.4	8	7	2.88889	2.42857
200253	Female	62	20	2.86364	3.33333	3.16667	2	5	5	1	#NULL!
401065	Female	22	25	3.04545	2.83333	3.66667	1.8	5	2	3.22222	#NULL!
100230	Female	42	32	3.09091	2.66667	1.5	2.13333	3	2	3	4
401127	Male	19	28	3.63636	2.5	1.66667	1.4	#NULL!	5	1.66667	#NULL!
100078	Male	51	32	3.5	4.16667	1.83333	2.35714	#NULL!	7	7.33333	#NULL!
400797	Male	18	27	2.72727	4.66667	2.5	2.06667	19	6	2.88889	#NULL!
400832	Male	18	30	3	3.66667	2.16667	2.6	19	5	6.66667	#NULL!
400909	Male	20	28	3.22727	3.33333	1.83333	1.86667	17	3	6.77778	#NULL!
400767	Male	20	23	2.54545	4.66667	2.5	1.93333	16	4	4.33333	#NULL!
100236	Male	33	30	2.04545	2.66667	5.66667	1.73333	16	2	4.11111	4.71429
400913	Male	21	28	3.59091	2	2	1.8	15	4	4	4.71429
401041	Male	42	21	2.77273	1.83333	1.5	2.4	14	3	5.77778	4.71429
400935	Male	20	30	3.45455	1.83333	3.16667	1.46667	14	2	7.44444	#NULL!
401033	Male	35	26	3.27273	3.33333	2.16667	2	13	7	6.33333	3.71429
400770	Male	22	31	2.72727	2.66667	3	2.53333	12	4	6.66667	4.42857
400758	Male	29	24	2.45455	3.66667	4.33333	2	10	3	4	4.85714
400840	Male	35	27	3	1.5	2.5	1.6	10	6	2.88889	4.85714
300588	Male	29	21	2.81818	2.16667	3	2.13333	9	4	7	3.71429
200262	Male	46	23	1.81818	3.83333	3.5	2.26667	9	4	3.22222	4.57143
200379	Male	53	25	2.68182	2.16667	3.16667	1.73333	9	3	4.11111	4.14286
400766	Male	23	32	2.63636	3.33333	1.16667	2.26667	9	4	6.77778	#NULL!
401025	Male	41	23	2.72727	2.16667	3.83333	1.6	8	2	2.88889	4.57143
400833	Male	19	25	3.22727	4.66667	2.5	2.46667	8	5	7.11111	4.14286
300504	Male	20	26	2.78947	4.16667	1.66667	2.16667	8	4	4	#NULL!
400791	Male	26	27	2.59091	3.33333	3.66667	2	8	4	4.44444	2.85714
200429	Male	42	28	2.18182	1	3.16667	1.66667	8	5	3.33333	4.85714
300542	Male	43	30	2.72727	2.33333	3.33333	1.8	8	4	4.55556	3.85714
401006	Male	62	30	2.63636	3.16667	2.5	1.93333	8	4	7.44444	3.14286
401074	Male	58	15	3.31818	5.66667	3.33333	2.26667	7	2	4.22222	#NULL!
401083	Male	38	17	2.5	3	4	1.86667	7	1	4.22222	1.57143
401034	Male	26	21	2.40909	2.83333	5.16667	2.93333	7	2	6.875	#NULL!
401099	Male	42	28	3.09091	4.5	1.33333	2.2	7	4	4	4.85714
400813	Male	35	31	3.5	3.16667	2.16667	1.66667	7	5	3.33333	4.42857
300603	Male	29	31	2.81818	4.33333	2.33333	1.93333	7	2	6.44444	#NULL!
400825	Male	25	31	2.86364	3.16667	1.5	3.2	7	6	4.83333	4.28571
300576	Male	18	31	3.09091	2.66667	5.33333	1.8	7	2	4.88889	#NULL!
401076	Male	48	28	2.86364	3	3.66667	2.13333	6	3	3.11111	3.85714
400801	Male	34	29	1.90909	2.33333	1.66667	2	6	4	5.11111	#NULL!
401067	Male	29	31	3.54545	3.83333	3.16667	1.86667	6	2	5.11111	4.71429
300582	Male	53	17	3.04545	5	2	1.33333	4	2	2.33333	4.71429
400752	Male	26	22	2.45455	4.5	5.33333	2.13333	4	4	6.5	#NULL!
401073	Male	23	23	2.5	4.16667	3.5	1.93333	4	5	3.44444	#NULL!
401070	Male	23	24	2.95455	2.83333	3.33333	2.06667	4	4	3.44444	3.28571
400927	Male	32	26	3.13636	2.33333	5	2.53333	4	1	5.11111	3.42857
400760	Male	43	28	2.36364	2.33333	2.66667	1.93333	4	4	6	4.42857
400794	Male	23	31	2.77273	1.66667	5.66667	1.2	4	2	5.22222	3.42857
401043	Male	30	26	3.45455	1.83333	2.66667	1.73333	3	3	7.33333	4.85714
400809	Male	27	27	2.45455	3.33333	2.33333	1.86667	3	3	5.88889	2.42857
400777	Male	20	33	2.40909	4.5	2.83333	1.86667	3	3	4.77778	#NULL!
400849	Male	19	20	3.04762	5	3.75	2.46667	2	3	3.55556	3.71429
200332	Male	44	27	2.54545	2	4	1.53333	2	2	6.44444	#NULL!
400972	Male	55	25	2.2	2.33333	5.5	1.93333	1	2	2.33333	3.14286
401111	Male	55	#NULL!	2.09091	2	4	1.66667	0	1	3.77778	#NULL!
400926	Male	28	24	3.09091	3	2.16667	2	0	5	5.77778	4.28571
200475	Male	29	23	2.86364	5	1.5	2.66667	#NULL!	6	4.66667	4.85714
100047	Male	60	25	3.13636	3	2.5	1.6	#NULL!	5	5.88889	4.28571
100036	Male	62	25	2.66667	4.33333	4.16667	1.4	#NULL!	3	4.625	3.85714
100038	Male	50	28	3.36364	2.66667	3.16667	2.2	#NULL!	4	4.5	2.42857
200442	Male	47	30	2.77273	3.33333	3	1.66667	#NULL!	4	4.11111	4.42857
200455	Male	56	34	3.31818	1.83333	2.33333	1.86667	#NULL!	4	2.16667	5
300598	Male	71	21	3.13636	3	4.33333	1.66667	18	6	5.22222	3.42857
100154	Male	43	35	2.40909	3.33333	2.66667	1.86667	18	4	3.11111	4.57143
300555	Male	18	22	3.13636	5	3	1.73333	16	3	4.11111	4.57143
400993	Male	#NULL!	29	2.81818	3.66667	3.83333	2	16	3	3	3.14286
100128	Male	43	24	2.95455	1.66667	2.83333	2.26667	15	4	3.33333	2.71429
200316	Male	22	24	1.90909	4.16667	2.33333	1.93333	15	4	6.33333	4.14286
400966	Male	58	28	2.86364	2	3.66667	2.4	15	4	4.88889	4.83333
400841	Male	22	28	3.77273	1.83333	2	1.6	15	5	4.55556	5
200374	Male	59	28	3.09091	2.33333	3	1.33333	15	4	2.55556	4.28571
200254	Male	30	29	3.27273	2.33333	3	1.13333	15	2	4.44444	#NULL!
200388	Male	57	29	2.85	1.5	1.83333	1.46667	15	4	3.77778	4.57143
100160	Male	68	19	2.31818	2.5	3.5	1.6	14	4	1.77778	5
400843	Male	26	27	2.86364	1.83333	2.83333	2.73333	14	2	4.22222	4
100176	Male	41	32	2.68182	3.5	3.33333	2.26667	14	3	2.88889	4.14286
300535	Male	65	25	3.09091	1.5	2.16667	2.33333	13	7	3.22222	4.85714
400868	Male	20	28	2.54545	4.5	3.5	2.06667	13	4	5	#NULL!
100115	Male	46	29	2.72727	2	2.16667	2.2	13	5	4.11111	5
400774	Male	23	29	3.27273	1.83333	1.66667	1.4	13	5	3	#NULL!
300586	Male	42	30	2.72727	3.66667	4.66667	2.66667	13	2	6.77778	2.28571
200315	Male	21	33	3.81818	1.16667	1.5	1.73333	13	4	6.33333	#NULL!
100012	Male	23	33	3.13636	2.83333	1.83333	2.13333	13	4	4.22222	3.28571
100141	Male	47	24	2.27273	3.83333	3.83333	2	12	5	2.77778	3.42857
200450	Male	73	28	3.27273	1	4.66667	1.33333	12	5	1.33333	4.71429
200280	Male	67	28	2.81818	3.16667	2	2.26667	12	3	2.5	#NULL!
300527	Male	35	28	2.90909	4.16667	2.66667	2.13333	12	4	5.33333	4.71429
400837	Male	21	29	3.63636	1.83333	1.33333	2.4	12	6	6.44444	4.71429
200385	Male	52	31	2.77273	3.83333	3.83333	1.6	12	4	3.66667	#NULL!
100203	Male	43	24	2.95455	3.5	1.83333	2	11	5	2.11111	4.71429
100131	Male	69	24	3.31818	2.5	3.5	2.2	11	4	6.11111	4.5
200352	Male	55	25	2.59091	1.66667	3.66667	1.4	11	4	4.33333	3.85714
100083	Male	40	26	3.72727	4.5	2.16667	1.8	11	7	2.33333	5
400953	Male	30	26	2.31818	3.16667	2.5	1.33333	11	2	4	5
100064	Male	47	26	3.27273	2	2.83333	2.13333	11	4	4.55556	4.42857
200458	Male	19	27	3.09524	3.33333	2	2.26667	11	6	4.11111	4.28571
200285	Male	61	28	2.72727	3.5	2.83333	1.6	11	4	2.44444	5
400822	Male	21	30	3.40909	4.33333	2.33333	1.66667	11	5	3.66667	3.71429
200376	Male	66	17	2.95455	2.5	4.33333	2.06667	10	3	4.11111	#NULL!
400939	Male	25	17	3	1.66667	5.5	1	10	1	2.33333	3.85714
400806	Male	22	21	2.95455	3.33333	2.16667	1.46667	10	4	2.85714	#NULL!
200423	Male	35	24	2.54545	3	3.83333	2	10	4	3.88889	4.71429
400900	Male	26	26	3.36364	3.66667	2	1.8	10	2	2.22222	4.5
401029	Male	21	26	3.59091	4.83333	2.83333	2.46667	10	2	2.88889	4.71429
300556	Male	33	28	2.68182	4	3.66667	1.73333	10	3	4.22222	3.57143
300602	Male	21	28	3.5	4.66667	2.16667	1.86667	10	3	5.22222	#NULL!
100017	Male	44	29	3.31818	3.33333	5.83333	1.6	10	7	7.22222	3.28571
100123	Male	35	30	2.63636	3	3.5	2	10	5	3.44444	3.57143
200408	Male	70	31	2.18182	2	2.5	2	10	3	3.66667	#NULL!
300648	Male	53	32	3.72727	3.16667	2	1.4	10	1	6	#NULL!
400890	Male	33	21	2.95455	1.66667	3.5	3	9	4	5.77778	#NULL!
200378	Male	71	22	3.27273	3	4	1.93333	9	6	5.11111	3
300559	Male	23	25	3	3	3	1.6	9	4	4.66667	3.71429
400796	Male	18	25	3.45455	1.66667	2.66667	1.8	9	5	5.77778	4.14286
200447	Male	67	25	2.31818	3.83333	3.83333	2.06667	9	3	4.55556	4.14286
300501	Male	70	26	2.81818	2	2	1.73333	9	7	4.77778	4.57143
401086	Male	31	26	3.27273	3	1.33333	2.33333	9	6	6.55556	5
100085	Male	70	26	2.31818	4.33333	5.5	1.93333	9	3	1.875	3.57143
200456	Male	52	27	2.31818	2	3.16667	2.13333	9	2	2.66667	4.28571
100110	Male	45	28	2.22727	2	2.66667	2.86667	9	3	6.77778	3.85714
400790	Male	20	28	2.63636	5.16667	3.16667	3.06667	9	5	2.88889	4
400901	Male	18	28	2.95455	2.5	2.83333	1.86667	9	4	2.44444	#NULL!
400848	Male	22	28	3.31818	1.5	2.33333	1.8	9	3	1.125	4.85714
400845	Male	25	28	3.09091	2.83333	2.33333	2.66667	9	3	7.33333	3.71429
200399	Male	26	28	3.40909	2.33333	3	2.13333	9	4	7	4.28571
100213	Male	63	29	3.45455	1.83333	2	1.66667	9	4	6.66667	3.71429
200325	Male	73	29	2.72727	3.66667	2.83333	2.06667	9	2	3.77778	4.57143
100011	Male	42	29	3	3.33333	3.83333	2.4	9	3	1.88889	4
400817	Male	18	29	2.45455	2.83333	1.66667	2.46667	9	6	5.11111	#NULL!
200427	Male	#NULL!	30	3.54545	2.33333	2.33333	1.46667	9	6	3.66667	#NULL!
100030	Male	29	30	2.36364	4.66667	3.16667	1.93333	9	4	2.55556	4.71429
400755	Male	19	31	2.86364	2.16667	1.5	2	9	4	5.55556	#NULL!
400949	Male	30	31	2	2	3.83333	1.46667	9	3	2	4.71429
401095	Male	18	31	2.31818	3.66667	3	1.73333	9	4	3.66667	4
401019	Male	65	32	3.45455	2.6	1.83333	2	9	4	3	5
400793	Male	25	32	2.81818	1.16667	1.83333	2.06667	9	2	1.88889	5
200391	Male	67	33	3.68182	5.16667	4.33333	2.07143	9	4	5.11111	3.5
401007	Male	66	33	3.40909	1.66667	5.16667	2.26667	9	4	4.33333	4.28571
100009	Male	47	34	3.04545	2.16667	2.33333	1.8	9	5	3.55556	4.71429
401002	Male	37	34	3.22727	2.83333	2.33333	2.06667	9	2	5.11111	4.14286
100072	Male	29	#NULL!	3.09091	2	1.83333	3.26667	8	7	9	#NULL!
300633	Male	22	17	2.81818	2.66667	1.83333	1.8	8	5	3.33333	#NULL!
100125	Male	48	21	2	4.16667	3.66667	1.8	8	1	5.66667	4.57143
401101	Male	19	22	2	4	4.16667	1.53333	8	3	3.33333	#NULL!
300511	Male	68	23	2.85714	3	3.16667	1.86667	8	3	5.88889	4.57143
100209	Male	27	23	2.80952	3.5	3.16667	2.2	8	3	4.88889	#NULL!
400998	Male	56	24	2.27273	4	4.66667	1.86667	8	4	2.22222	3.71429
400780	Male	18	24	3.09091	2.33333	2	1.4	8	2	3.22222	#NULL!
200468	Male	43	24	3.09091	3.5	3.16667	2.13333	8	4	4.55556	#NULL!
100005	Male	67	25	2.86364	3.33333	2.16667	2	8	4	5	4.85714
200438	Male	36	25	3.09091	1.16667	4.5	2.06667	8	2	2.55556	4.28571
100048	Male	48	26	2.59091	3.5	5.66667	2.2	8	2	2.55556	2.42857
100157	Male	49	27	3.18182	1.5	1.66667	1.8	8	4	4.55556	3.85714
100140	Male	67	28	2.90909	3.83333	2.33333	1.53333	8	4	2.33333	4
400976	Male	19	28	3.04545	2.66667	2.66667	2.06667	8	3	2.75	#NULL!
400956	Male	18	28	2.95455	4.5	3.16667	2.46667	8	3	4.44444	#NULL!
200274	Male	65	28	2.68182	3.83333	4.83333	1.66667	8	3	2.88889	#NULL!
200373	Male	70	29	2.95238	3.66667	4.16667	1.73333	8	1	3.55556	2.71429
300572	Male	51	30	2.72727	1.66667	5.33333	1.8	8	7	5.55556	3.57143
200298	Male	40	30	3.5	1	5.16667	1.66667	8	2	3.11111	4.28571
401046	Male	69	30	2.2381	4	5	2.21429	8	2	6.77778	3.83333
401026	Male	63	31	2.95455	4	4	1.8	8	1	1.22222	#NULL!
200304	Male	54	31	3.13636	3	3.16667	1.86667	8	3	4.77778	#NULL!
300528	Male	64	32	2.81818	1.83333	2.16667	2.13333	8	4	4.88889	5
200387	Male	49	33	2.27273	2.33333	4.5	1.6	8	2	3.22222	4.28571
300616	Male	58	33	2.86364	2.5	5.16667	2	8	2	3.44444	4
100025	Male	64	16	2.59091	2.66667	3	1.66667	7	5	1.14286	4.57143
401036	Male	48	20	2.68182	3.83333	4.33333	1.66667	7	1	1.57143	4.42857
100059	Male	42	23	2.72727	4.83333	3.33333	2.46667	7	2	4.66667	2.57143
200278	Male	66	24	2	2.83333	5	1.5	7	3	2.25	2.14286
401118	Male	57	24	2.86364	4.5	3.83333	2.53333	7	2	6.11111	#NULL!
100206	Male	70	25	2.54545	3.33333	4.83333	1.46667	7	3	4	4.28571
400763	Male	21	25	3.59091	2.66667	2.16667	1.8	7	4	3.66667	4.14286
401090	Male	23	25	3.13636	3.83333	4	2.06667	7	3	6.11111	4
400967	Male	28	25	3.22727	1.83333	4	2.06667	7	2	4	#NULL!
400799	Male	18	26	3.31818	3.5	2	2.6	7	5	4.55556	3.71429
300585	Male	71	27	3.22727	1.5	1.33333	1.8	7	4	5	4.57143
300628	Male	69	27	3.40909	3.33333	4.33333	2.5	7	4	5.33333	4
200401	Male	69	28	2.90909	4.33333	4.16667	1.93333	7	4	3	3.57143
401001	Male	52	28	3.13636	2.66667	1.83333	2.46667	7	5	6.88889	3.42857
400861	Male	19	29	3.13636	3.66667	2.5	1.93333	7	6	3.66667	4.85714
200310	Male	#NULL!	29	2.81818	2.16667	5.5	1.53333	7	1	5.11111	4.71429
300531	Male	65	29	3.09091	4.5	3.66667	2.13333	7	4	5.55556	5
300584	Male	21	29	2.13636	3.5	4.66667	2.71429	7	2	5.25	#NULL!
100210	Male	40	30	2.77273	3.83333	3.5	1.8	7	2	3.125	4.85714
200329	Male	54	32	2.18182	3.66667	5	1.66667	7	2	4	2.57143
200466	Male	59	33	2.45455	3.5	2.83333	1.86667	7	1	3.44444	2.28571
100097	Male	46	33	2.72727	2	4.33333	1.6	7	3	4.22222	4.85714
200349	Male	46	33	3	5.83333	4.16667	2	7	2	4.44444	#NULL!
401096	Male	23	20	3.40909	4.83333	3	2	6	2	3.55556	#NULL!
401049	Male	63	22	2.68182	2.5	4	1.42857	6	3	2.44444	4
401062	Male	47	22	2.31818	3.83333	3.16667	1.93333	6	3	2.77778	#NULL!
100178	Male	72	23	2.5	3.16667	6.33333	2.26667	6	2	3.88889	4
400997	Male	46	23	2.18182	2.33333	4.66667	1.86667	6	3	6.44444	5
401120	Male	51	24	2.59091	1	4.83333	1.33333	6	4	2.77778	#NULL!
200288	Male	69	25	2.81818	3	1.66667	1.66667	6	5	3.88889	4
400942	Male	28	26	2.54545	2.16667	4.33333	1.73333	6	2	4.66667	#NULL!
200375	Male	69	27	2.81818	1.16667	2.83333	1.93333	6	2	1.55556	4.85714
400978	Male	34	27	3.45455	3.16667	5.83333	2	6	2	6.11111	4.85714
200327	Male	71	28	2.77273	2.33333	2.66667	1.6	6	3	4.88889	4.71429
200369	Male	56	28	3.22727	3.83333	3.66667	1.6	6	2	5.22222	4.85714
100220	Male	43	28	3.09091	2.16667	2.33333	2.06667	6	4	5.55556	4.42857
300578	Male	41	28	2.27273	2.33333	4.33333	1.46667	6	4	4	4.85714
401057	Male	41	28	2.59091	3	2	2	6	2	3.77778	5
200326	Male	75	29	2.45455	2.33333	3.33333	1.8	6	3	3.55556	#NULL!
100074	Male	44	29	2.66667	3	2.66667	1.92308	6	3	5.44444	3.85714
200469	Male	59	29	2.54545	2.33333	3.33333	2.2	6	4	7.22222	2.28571
400917	Male	39	29	2.5	3.16667	3.66667	2.26667	6	3	4.66667	3.57143
400821	Male	33	29	2.5	3.16667	3.33333	2.33333	6	2	2.66667	4.14286
401030	Male	45	30	2.28571	3.16667	3.66667	1.86667	6	3	5.55556	4.14286
400980	Male	56	30	3	1.83333	3.66667	1.73333	6	5	3.22222	3.71429
400960	Male	49	30	3	2.16667	3.16667	1.73333	6	2	6.22222	4.71429
401068	Male	26	30	3.13636	3.66667	2.66667	2	6	1	2.88889	4
300631	Male	35	31	3.45455	4.83333	3.16667	2.2	6	2	6	2.57143
400798	Male	22	31	1.72727	2.16667	6	1.93333	6	2	7.77778	#NULL!
100135	Male	45	32	3.27273	4.16667	4.16667	2	6	3	6.44444	3.57143
100029	Male	49	33	3.5	2.5	2.16667	2.13333	6	2	3.44444	4
100114	Male	26	15	2.81818	2.5	2.5	2.86667	5	7	5	#NULL!
200432	Male	49	21	3.71429	3.5	2.5	1.73333	5	2	2.33333	5
100107	Male	36	21	2.81818	3.5	4.16667	2.33333	5	3	4.88889	3.85714
100223	Male	41	22	2.18182	3	4.33333	2.46667	5	2	5.77778	2.14286
300533	Male	75	22	2.90909	3.66667	3.16667	1.86667	5	3	3.44444	#NULL!
401115	Male	#NULL!	23	3.63636	3	3.33333	1.86667	5	7	1.55556	#NULL!
200493	Male	52	23	2.54545	3.16667	4.33333	1.6	5	4	4.33333	#NULL!
200453	Male	43	25	2.22727	2.83333	4.66667	1.66667	5	2	4.44444	#NULL!
400941	Male	30	25	1.59091	3.33333	4.16667	1.6	5	2	3.55556	4.57143
200289	Male	#NULL!	25	2.72727	1.5	2.33333	1.6	5	5	2.77778	4.42857
200398	Male	37	25	2.86364	1.5	4.5	2.6	5	3	7.66667	#NULL!
200394	Male	65	27	2.7619	4	4	2	5	6	2.22222	4.71429
200499	Male	43	27	2.72727	3.16667	5.5	1.6	5	2	2.22222	5
200361	Male	56	27	3.18182	2.83333	3.5	1.93333	5	4	4.44444	4.85714
200328	Male	46	27	2.68182	2.83333	4	2.66667	5	2	2.77778	4.42857
200314	Male	61	27	2.95455	3	3.33333	2	5	4	5.22222	4.71429
400824	Male	21	27	2.90909	3.5	4	1.85714	5	6	4.88889	4.14286
200317	Male	23	27	2.90909	2.33333	2.83333	1.4	5	2	3.88889	#NULL!
400907	Male	22	27	2.59091	2.16667	5.83333	1.2	5	1	4.11111	#NULL!
100214	Male	61	28	3.27273	4	2.83333	1.53333	5	7	3.66667	4.57143
200345	Male	66	29	2	2.83333	4.5	1.6	5	3	2.44444	5
300591	Male	59	29	3.5	2.2	2	1.2	5	5	3.66667	#NULL!
300573	Male	#NULL!	29	2.72727	4	4.16667	2.53333	5	4	4.88889	3
300537	Male	56	29	3.54545	1.66667	5	1.53333	5	2	3.22222	3.57143
100173	Male	44	29	2.63636	2.33333	2.33333	1.86667	5	2	6.44444	5
400912	Male	24	30	2.90476	2.83333	2.66667	2.53333	5	3	4.33333	3.42857
400782	Male	19	30	3.36364	1.33333	2.5	2.13333	5	4	3.11111	#NULL!
400995	Male	67	30	2.86364	2.16667	3.66667	1.73333	5	2	5.66667	4.57143
300514	Male	66	31	2.40909	3	3.5	2.06667	5	2	2.55556	#NULL!
200415	Male	30	31	3.27273	3.66667	2.5	2.2	5	3	3.44444	4.71429
400902	Male	39	32	2.72727	4.33333	4.83333	1.93333	5	2	3.77778	2.71429
400835	Male	23	32	2.45455	4.66667	2	1.73333	5	3	4.66667	#NULL!
200341	Male	41	32	2.90909	5.16667	5.16667	1.66667	5	3	4.22222	2.85714
200492	Male	62	34	3.45455	2.66667	3.5	1.73333	5	4	2.66667	#NULL!
200382	Male	#NULL!	18	2.81818	3.33333	5.66667	1.6	4	2	2	3.85714
100205	Male	36	20	2.63636	3.66667	4.33333	2.06667	4	4	5.11111	4
200371	Male	44	22	2.68182	2	5.16667	1.53333	4	3	3.44444	3.85714
100219	Male	40	22	2.77273	4	4.33333	2.06667	4	2	2.88889	5
401093	Male	33	23	3	1.5	3.5	1.53333	4	4	2.66667	4
200337	Male	21	23	2.5	2	3.66667	2.13333	4	4	4.88889	4.28571
200463	Male	30	23	2.36364	2.83333	5.5	2.4	4	3	4.11111	4.71429
300622	Male	71	24	2.45455	2.5	5	1.4	4	3	3.22222	4.71429
300564	Male	60	25	2.27273	3.33333	3.8	1.53333	4	3	1.44444	4.28571
400879	Male	44	25	2.42857	4	4.5	2.33333	4	1	4.33333	#NULL!
300548	Male	60	25	2.81818	3	5.66667	1.4	4	3	5.22222	2.42857
400863	Male	42	25	3.13636	2.16667	2.5	1.46667	4	4	3.88889	4.14286
400803	Male	26	26	2.40909	2.5	4.5	2.33333	4	2	6.11111	4
300546	Male	66	26	2.95455	3.16667	3.66667	1.86667	4	2	3.33333	4
200273	Male	47	26	2.09091	3.83333	4.16667	2.06667	4	3	3.66667	3.57143
200330	Male	75	26	2.68182	4	4.33333	1.86667	4	2	2.66667	#NULL!
400903	Male	23	27	2.59091	2.33333	4.83333	2	4	3	6.66667	4
100159	Male	75	27	3.09091	3	4.83333	1.28571	4	5	3.57143	3.71429
400943	Male	63	27	3.31818	4.5	2.83333	2.2	4	1	3.11111	#NULL!
100102	Male	36	28	2.68182	4.5	3.33333	1.73333	4	4	4	3.71429
200479	Male	19	29	2.86364	2.33333	4.83333	2.8	4	3	4.88889	#NULL!
100143	Male	43	29	3.27273	3	3	2.13333	4	2	4	2.14286
100126	Male	38	29	2.5	3.83333	2.5	2.33333	4	3	7.33333	2
100216	Male	46	30	3.18182	3.5	4	2.66667	4	3	4.77778	3
200439	Male	47	30	3.27273	5.16667	2.5	2	4	2	5.33333	4.28571
400979	Male	46	30	2.86364	3.66667	2.33333	1.8	4	2	3.66667	4.85714
200422	Male	53	30	3.59091	1.16667	5.66667	2	4	7	5.44444	5
401116	Male	66	31	3.54545	2	3	1.53333	4	3	4.88889	#NULL!
401072	Male	52	31	3.45455	4.33333	3.66667	2.06667	4	7	7.11111	4
401104	Male	31	31	2.36364	5.33333	3.83333	2.86667	4	4	3.5	#NULL!
300630	Male	37	33	3.59091	2.83333	2.83333	2.93333	4	5	4.44444	3.42857
400858	Male	21	33	2.40909	5.66667	2	1.73333	4	6	3.22222	4.42857
200354	Male	63	34	3.09091	3.33333	3	1.66667	4	3	2.88889	4.57143
100138	Male	68	36	2.36364	3.5	4.5	2.2	4	4	3.44444	4.14286
400948	Male	31	#NULL!	2.54545	1.66667	3.5	3.06667	3	2	7	4.28571
200257	Male	58	17	2.86364	2.33333	3.16667	2.2	3	3	7.22222	#NULL!
100093	Male	40	22	3.47619	4.83333	2	2.73333	3	5	7.88889	2.83333
400886	Male	72	23	2.86364	3	3.66667	2.13333	3	3	1.66667	#NULL!
401012	Male	41	23	3.63636	3.5	1	2.2	3	1	7.11111	1.42857
100058	Male	42	23	2.40909	3.66667	3.83333	2.06667	3	2	6.33333	3.14286
400856	Male	38	23	2.95455	3.16667	3	2.13333	3	2	7.11111	#NULL!
100001	Male	40	23	3	2.33333	4.16667	1.53333	3	3	5.88889	4.28571
200414	Male	45	24	3.09091	5.83333	3.33333	2.8	3	7	5	4.42857
300638	Male	71	25	2	2.5	4.16667	1.14286	3	2	2.22222	#NULL!
401023	Male	58	25	3.09091	2.83333	3.16667	2	3	5	4.88889	3.42857
300526	Male	37	26	2.13636	2.5	3	2.8	3	3	7.11111	#NULL!
200490	Male	65	27	2.95455	4.16667	2.5	2.4	3	3	6.88889	3.42857
400775	Male	23	27	3.45455	3.66667	2.83333	2.4	3	4	4.55556	4.14286
200482	Male	19	27	2.45455	2.66667	5	1.86667	3	1	3.22222	#NULL!
200467	Male	48	28	3.5	3	4.16667	1.8	3	5	6.11111	4.57143
100046	Male	74	28	3.40909	3.66667	4	1.26667	3	6	3.55556	#NULL!
100004	Male	45	29	3.22727	1.66667	2.66667	1.53333	3	5	4.33333	4.71429
401054	Male	19	29	2.27273	2.66667	4.16667	2.4	3	4	6	#NULL!
401003	Male	45	30	2.95455	3.66667	4.66667	1.8	3	1	2.22222	4.71429
300536	Male	68	#NULL!	2.18182	2	4.16667	2.53333	2	4	4.75	#NULL!
100198	Male	51	20	2.27273	3.33333	4.5	2.2	2	4	2	#NULL!
200303	Male	25	26	2.90909	2.5	3.5	2.33333	2	1	1.22222	4.42857
200464	Male	59	26	2.54545	2	5.83333	1.8	2	2	3.44444	4.28571
200483	Male	24	26	3.31818	6	6.5	2.33333	2	2	4.33333	#NULL!
401114	Male	29	28	3.54545	2.5	4.33333	1.86667	2	3	5.55556	#NULL!
200299	Male	73	28	2.63636	4.33333	4	2.26667	2	4	4.77778	3.14286
300549	Male	30	32	2.40909	6.33333	5.5	2.93333	2	1	3.77778	4.57143
200358	Male	59	#NULL!	1.75	2	6.66667	2	1	#NULL!	3.2	4.5
200324	Male	73	16	2.72727	2	4.5	2.06667	1	#NULL!	7.44444	3.28571
400946	Male	64	21	3.61905	3	4.6	2.14286	1	7	4.55556	#NULL!
401018	Male	53	21	1.72727	3.33333	4.5	1.66667	1	2	2.44444	4.28571
100117	Male	62	21	3.40909	5.16667	4.33333	2.4	1	1	2.75	3.14286
200481	Male	34	23	3.22727	2	3.33333	1.66667	1	3	4.44444	4.28571
200269	Male	67	25	2.68182	3.16667	5.83333	2.13333	1	1	3.77778	3.28571
401134	Male	57	25	1.72727	2.33333	4	1.66667	1	3	2.66667	#NULL!
200259	Male	68	27	2.90909	3	3.16667	2.6	1	4	7	3.57143
200320	Male	64	28	2.59091	3	4.16667	1.66667	1	3	4	3.71429
300530	Male	#NULL!	29	2.86364	2	3.83333	1.53333	1	4	2.77778	4.14286
300513	Male	63	29	3	2.16667	2.5	1.93333	1	7	5.625	#NULL!
200338	Male	60	30	3.04545	2.16667	5	1.46667	1	3	6.11111	4.42857
100229	Male	50	31	2.81818	1.66667	3.66667	1.86667	1	2	2.66667	4.57143
300583	Male	61	32	3.18182	1.83333	5.33333	1.33333	1	2	2.77778	4
200347	Male	40	#NULL!	3.18182	6	4	2.8	0	1	7.16667	#NULL!
200407	Male	58	26	2.04545	6	6	2.86667	0	1	4.22222	#NULL!
200334	Male	26	28	2.5	5.16667	2.33333	2.73333	0	6	6.88889	#NULL!
400970	Male	#NULL!	28	3.04545	1.5	4.33333	2.4	0	2	1.85714	#NULL!
400823	Male	20	25	3.63636	5	3.5	1.4	11	4	4.66667	#NULL!
100201	Male	47	30	2.81818	2.33333	3	2.06667	11	3	4.88889	4.28571
100191	Male	31	28	2.86364	3	2	2.4	10	4	3.66667	#NULL!
400915	Male	24	31	3.09091	3	2.16667	2.26667	6	5	6.11111	3.71429
401000	Male	62	28	2.81818	4.5	3.16667	2	4	4	3.22222	4
200496	Male	50	30	2.27273	2.66667	4	1.93333	4	2	4.33333	4
100113	Male	36	31	3.28571	1.83333	3	1.8	4	5	6.22222	3.85714
